# Supplementary material for: Revision of the genus Cuvierina Boas, 1886 based on integrative taxonomic data, including the description of a new species from the Pacific Ocean (Gastropoda, Thecosomata)
Source: Zookeys. 2016 Sep 27;(619):1–12. doi: 10.3897/zookeys.619.10043 (PMC5090159; doi:10.3897/zookeys.619.10043)
Supplement: XML Treatment for Cuvierina tsudai [file zookeys.619.10043-treatment1.xml]

<!DOCTYPE tp:taxon-treatment
  PUBLIC "-//TaxonX//DTD Taxonomic Treatment Publishing DTD v0 20100105//EN" "tax-treatment-NSO.dtd">
<tp:taxon-treatment xmlns:tp="http://www.plazi.org/taxpub"><tp:treatment-meta><kwd-group><label>Taxon classification</label><kwd><named-content content-type="kingdom">Animalia</named-content></kwd><kwd><named-content content-type="order">Thecosomata</named-content></kwd><kwd><named-content content-type="family">Cuvierinidae</named-content></kwd></kwd-group><mixed-citation publication-type="journal"><person-group><name><surname>Burridge</surname><given-names>Alice K.</given-names></name><name><surname>Janssen</surname><given-names>Arie W.</given-names></name><name><surname>Peijnenburg</surname><given-names>Katja T.C.A.</given-names></name></person-group><article-title>Revision of the genus <italic><tp:taxon-name><tp:taxon-name-part taxon-name-part-type="genus">Cuvierina</tp:taxon-name-part></tp:taxon-name></italic> Boas, 1886 based on integrative taxonomic data, including the description of a new species from the Pacific Ocean (<tp:taxon-name><tp:taxon-name-part taxon-name-part-type="class">Gastropoda</tp:taxon-name-part></tp:taxon-name>, <tp:taxon-name><tp:taxon-name-part taxon-name-part-type="order">Thecosomata</tp:taxon-name-part></tp:taxon-name>)</article-title><source>Zookeys</source><day>27</day><month>9</month><year>2016</year><volume>2016</volume><issue>619</issue><fpage>1</fpage><lpage>12</lpage><pub-id pub-id-type="doi">10.3897/zookeys.619.10043</pub-id></mixed-citation></tp:treatment-meta><tp:nomenclature><tp:taxon-name>
              <tp:taxon-name-part taxon-name-part-type="genus">Cuvierina</tp:taxon-name-part>
              <tp:taxon-name-part taxon-name-part-type="species">tsudai</tp:taxon-name-part>
              <object-id xmlns:xlink="http://www.w3.org/1999/xlink" content-type="zoobank" xlink:type="simple">http://zoobank.org/B33A28E9-BCDE-4F2B-9349-F3E18CCD87BE</object-id>
            </tp:taxon-name><tp:taxon-status xmlns:xlink="http://www.w3.org/1999/xlink" xlink:type="simple">sp. n.</tp:taxon-status><tp:nomenclature-citation-list><tp:nomenclature-citation><tp:taxon-name>
                  <tp:taxon-name-part taxon-name-part-type="genus">Cuvieria</tp:taxon-name-part> <tp:taxon-name-part taxon-name-part-type="species">columnella</tp:taxon-name-part></tp:taxon-name><comment>Rang, 1827: 323 (partim).</comment></tp:nomenclature-citation><tp:nomenclature-citation><tp:taxon-name>
                  <tp:taxon-name-part taxon-name-part-type="genus">Cuvierina</tp:taxon-name-part> <tp:taxon-name-part taxon-name-part-type="species">columnella</tp:taxon-name-part></tp:taxon-name><comment>: <xref ref-type="bibr" rid="B5">Boas 1886</xref>: 132, 217, pl. 6 fig. 95g (<italic>partim</italic>, <italic>non</italic> Rang); <xref ref-type="bibr" rid="B22">Rampal 2002</xref>: 214 (<italic>partim</italic>, <italic>non</italic> Rang).</comment></tp:nomenclature-citation><tp:nomenclature-citation><tp:taxon-name>
                  <tp:taxon-name-part taxon-name-part-type="genus">Cuvierina</tp:taxon-name-part> <tp:taxon-name-part taxon-name-part-type="species">columnella</tp:taxon-name-part> <tp:taxon-name-part taxon-name-part-type="basionym-authority">(Rang, 1827)</tp:taxon-name-part> <tp:taxon-name-part taxon-name-part-type="infraspecific-rank">forma</tp:taxon-name-part> <tp:taxon-name-part taxon-name-part-type="form">columnella</tp:taxon-name-part></tp:taxon-name><comment>(Rang, 1827) – <xref ref-type="bibr" rid="B26">Van der Spoel 1967</xref>: 79 (<italic>partim, non</italic> Rang);<xref ref-type="bibr" rid="B27">Van der Spoel 1970</xref>: 120, fig. 19 (<italic>partim</italic>, <italic>non</italic> Rang).</comment></tp:nomenclature-citation><tp:nomenclature-citation><tp:taxon-name>
                  <tp:taxon-name-part taxon-name-part-type="genus">Cuvierina</tp:taxon-name-part> (<tp:taxon-name-part taxon-name-part-type="subgenus">Cuvierina</tp:taxon-name-part>) <tp:taxon-name-part taxon-name-part-type="species">pacifica</tp:taxon-name-part></tp:taxon-name><comment>Janssen, 2005: 46 figs. 18-20 (<italic>partim</italic>, northern Pacific specimens only, <italic>non</italic> figs. 14-17 = <tp:taxon-name><tp:taxon-name-part taxon-name-part-type="genus">Cuvierina</tp:taxon-name-part> <tp:taxon-name-part taxon-name-part-type="species">pacifica</tp:taxon-name-part></tp:taxon-name>).</comment></tp:nomenclature-citation><tp:nomenclature-citation><tp:taxon-name>
                  <tp:taxon-name-part taxon-name-part-type="genus">Cuvierina</tp:taxon-name-part> <tp:taxon-name-part taxon-name-part-type="species">pacifica</tp:taxon-name-part></tp:taxon-name><comment>N (Janssen, 2005): <xref ref-type="bibr" rid="B6">Burridge et al. 2015</xref>: 5, fig. 2.</comment></tp:nomenclature-citation></tp:nomenclature-citation-list></tp:nomenclature><tp:treatment-sec sec-type="Holotype" id="SECID0EGFAG"><title>Holotype.</title><p><named-content xmlns:xlink="http://www.w3.org/1999/xlink" content-type="dwc:institutional_code" xlink:type="simple">RMNH</named-content>.5004167, also see Fig. <xref ref-type="fig" rid="F1">1A</xref> and Table <xref ref-type="table" rid="T1">1</xref>.</p><table-wrap id="T1" position="float" orientation="portrait"><label>Table 1.</label><caption><p>Voucher and sampling information of type specimens of <italic><tp:taxon-name><tp:taxon-name-part taxon-name-part-type="genus">Cuvierina</tp:taxon-name-part> <tp:taxon-name-part taxon-name-part-type="species">tsudai</tp:taxon-name-part></tp:taxon-name></italic> including the holotype of <italic><tp:taxon-name><tp:taxon-name-part taxon-name-part-type="genus">Cuvierina</tp:taxon-name-part> <tp:taxon-name-part taxon-name-part-type="species">pacifica</tp:taxon-name-part></tp:taxon-name></italic>.</p></caption><table id="TID0EKQAG" rules="all"><tbody><tr><th rowspan="1" colspan="1">
                      <named-content xmlns:xlink="http://www.w3.org/1999/xlink" xlink:type="simple" content-type="institution" xlink:href="http://grbio.org/institution/museum-0" id="NCID0E3GAG">Museum</named-content> voucher</th><th rowspan="1" colspan="1">Image voucher</th><th rowspan="1" colspan="1">Collection date</th><th rowspan="1" colspan="1">Latitude</th><th rowspan="1" colspan="1">Longitude</th><th rowspan="1" colspan="1">Cruise</th><th rowspan="1" colspan="1">Station</th><th rowspan="1" colspan="1">
                      <abbrev xmlns:xlink="http://www.w3.org/1999/xlink" xlink:title="Cytochrome Oxidase I mitochondrial" id="ABBRID0EXHAG" xlink:type="simple">COI</abbrev> GenBank</th><th rowspan="1" colspan="1">28S GenBank</th><th rowspan="1" colspan="1">First studied</th></tr><tr><th rowspan="1" colspan="10">Holotype of <italic><tp:taxon-name><tp:taxon-name-part taxon-name-part-type="genus">Cuvierina</tp:taxon-name-part> <tp:taxon-name-part taxon-name-part-type="species">tsudai</tp:taxon-name-part></tp:taxon-name></italic></th></tr><tr><td rowspan="1" colspan="1">
                      <named-content xmlns:xlink="http://www.w3.org/1999/xlink" content-type="dwc:institutional_code" xlink:type="simple">RMNH</named-content>.5004167</td><td rowspan="1" colspan="1">C_PNE_SE1201_21_01</td><td rowspan="1" colspan="1">2012-05-15</td><td rowspan="1" colspan="1">
              <named-content xmlns:xlink="http://www.w3.org/1999/xlink" content-type="dwc:verbatimLatitude" xlink:type="simple"><named-content content-type="geo-json" specific-use="{&#34;type&#34;:&#34;Point&#34;,&#34;coordinates&#34;:[-158.816667,8.783333]}" id="NCID0EIJAG" xlink:type="simple">8°47'N</named-content></named-content>
            </td><td rowspan="1" colspan="1">
              <named-content xmlns:xlink="http://www.w3.org/1999/xlink" content-type="dwc:verbatimLongitude" xlink:type="simple"><named-content content-type="geo-json" specific-use="{&#34;type&#34;:&#34;Point&#34;,&#34;coordinates&#34;:[-158.816667,8.783333]}" id="NCID0EVJAG" xlink:type="simple">158°49'W</named-content></named-content>
            </td><td rowspan="1" colspan="1">SE1201</td><td rowspan="1" colspan="1">21</td><td rowspan="1" colspan="1"/><td rowspan="1" colspan="1"/><td rowspan="1" colspan="1">This study</td></tr><tr><th rowspan="1" colspan="10">Paratypes of <italic><tp:taxon-name><tp:taxon-name-part taxon-name-part-type="genus">Cuvierina</tp:taxon-name-part> <tp:taxon-name-part taxon-name-part-type="species">tsudai</tp:taxon-name-part></tp:taxon-name></italic></th></tr><tr><td rowspan="1" colspan="1">
                      <named-content xmlns:xlink="http://www.w3.org/1999/xlink" content-type="dwc:institutional_code" xlink:type="simple">RMNH</named-content>.5004168.1</td><td rowspan="1" colspan="1">C_PNE_SE1201_21_02</td><td rowspan="1" colspan="1">2012-05-15</td><td rowspan="1" colspan="1">
              <named-content xmlns:xlink="http://www.w3.org/1999/xlink" content-type="dwc:verbatimLatitude" xlink:type="simple"><named-content content-type="geo-json" specific-use="{&#34;type&#34;:&#34;Point&#34;,&#34;coordinates&#34;:[-158.816667,8.783333]}" id="NCID0ENLAG" xlink:type="simple">8°47'N</named-content></named-content>
            </td><td rowspan="1" colspan="1">
              <named-content xmlns:xlink="http://www.w3.org/1999/xlink" content-type="dwc:verbatimLongitude" xlink:type="simple"><named-content content-type="geo-json" specific-use="{&#34;type&#34;:&#34;Point&#34;,&#34;coordinates&#34;:[-158.816667,8.783333]}" id="NCID0E1LAG" xlink:type="simple">158°49'W</named-content></named-content>
            </td><td rowspan="1" colspan="1">SE1201</td><td rowspan="1" colspan="1">21</td><td rowspan="1" colspan="1"/><td rowspan="1" colspan="1"/><td rowspan="1" colspan="1">This study</td></tr><tr><td rowspan="1" colspan="1">
                      <named-content xmlns:xlink="http://www.w3.org/1999/xlink" content-type="dwc:institutional_code" xlink:type="simple">RMNH</named-content>.5004168.2</td><td rowspan="1" colspan="1">C_PNE_SE1201_21_03</td><td rowspan="1" colspan="1">2012-05-15</td><td rowspan="1" colspan="1">
              <named-content xmlns:xlink="http://www.w3.org/1999/xlink" content-type="dwc:verbatimLatitude" xlink:type="simple"><named-content content-type="geo-json" specific-use="{&#34;type&#34;:&#34;Point&#34;,&#34;coordinates&#34;:[-158.816667,8.783333]}" id="NCID0EENAG" xlink:type="simple">8°47'N</named-content></named-content>
            </td><td rowspan="1" colspan="1">
              <named-content xmlns:xlink="http://www.w3.org/1999/xlink" content-type="dwc:verbatimLongitude" xlink:type="simple"><named-content content-type="geo-json" specific-use="{&#34;type&#34;:&#34;Point&#34;,&#34;coordinates&#34;:[-158.816667,8.783333]}" id="NCID0ERNAG" xlink:type="simple">158°49'W</named-content></named-content>
            </td><td rowspan="1" colspan="1">SE1201</td><td rowspan="1" colspan="1">21</td><td rowspan="1" colspan="1"/><td rowspan="1" colspan="1"/><td rowspan="1" colspan="1">This study</td></tr><tr><td rowspan="1" colspan="1">
                      <named-content xmlns:xlink="http://www.w3.org/1999/xlink" content-type="dwc:institutional_code" xlink:type="simple">RMNH</named-content>.5004168.3</td><td rowspan="1" colspan="1">C_PNE_SE1201_21_04</td><td rowspan="1" colspan="1">2012-05-15</td><td rowspan="1" colspan="1">
              <named-content xmlns:xlink="http://www.w3.org/1999/xlink" content-type="dwc:verbatimLatitude" xlink:type="simple"><named-content content-type="geo-json" specific-use="{&#34;type&#34;:&#34;Point&#34;,&#34;coordinates&#34;:[-158.816667,8.783333]}" id="NCID0E2OAG" xlink:type="simple">8°47'N</named-content></named-content>
            </td><td rowspan="1" colspan="1">
              <named-content xmlns:xlink="http://www.w3.org/1999/xlink" content-type="dwc:verbatimLongitude" xlink:type="simple"><named-content content-type="geo-json" specific-use="{&#34;type&#34;:&#34;Point&#34;,&#34;coordinates&#34;:[-158.816667,8.783333]}" id="NCID0EIPAG" xlink:type="simple">158°49'W</named-content></named-content>
            </td><td rowspan="1" colspan="1">SE1201</td><td rowspan="1" colspan="1">21</td><td rowspan="1" colspan="1"/><td rowspan="1" colspan="1"/><td rowspan="1" colspan="1">This study</td></tr><tr><td rowspan="1" colspan="1">
                      <named-content xmlns:xlink="http://www.w3.org/1999/xlink" content-type="dwc:institutional_code" xlink:type="simple">RMNH</named-content>.5004169.1</td><td rowspan="1" colspan="1">C_PNE_KH1110_08_01</td><td rowspan="1" colspan="1">2011-12-19</td><td rowspan="1" colspan="1">
              <named-content xmlns:xlink="http://www.w3.org/1999/xlink" content-type="dwc:verbatimLatitude" xlink:type="simple"><named-content content-type="geo-json" specific-use="{&#34;type&#34;:&#34;Point&#34;,&#34;coordinates&#34;:[-158.100000,22.783333]}" id="NCID0ESQAG" xlink:type="simple">22°47'N</named-content></named-content>
            </td><td rowspan="1" colspan="1">
              <named-content xmlns:xlink="http://www.w3.org/1999/xlink" content-type="dwc:verbatimLongitude" xlink:type="simple"><named-content content-type="geo-json" specific-use="{&#34;type&#34;:&#34;Point&#34;,&#34;coordinates&#34;:[-158.100000,22.783333]}" id="NCID0E6QAG" xlink:type="simple">158°06'W</named-content></named-content>
            </td><td rowspan="1" colspan="1">
                      <named-content xmlns:xlink="http://www.w3.org/1999/xlink" content-type="dwc:institutional_code" xlink:type="simple">KH</named-content>-11-10</td><td rowspan="1" colspan="1">8</td><td rowspan="1" colspan="1">
                      <ext-link xmlns:xlink="http://www.w3.org/1999/xlink" ext-link-type="gen" xlink:href="KP292730" xlink:type="simple">KP292730</ext-link>
                    </td><td rowspan="1" colspan="1">
                      <ext-link xmlns:xlink="http://www.w3.org/1999/xlink" ext-link-type="gen" xlink:href="KP292636" xlink:type="simple">KP292636</ext-link>
                    </td><td rowspan="1" colspan="1">
                      <xref ref-type="bibr" rid="B6">Burridge et al. 2015</xref>
                    </td></tr><tr><td rowspan="1" colspan="1">
                      <named-content xmlns:xlink="http://www.w3.org/1999/xlink" content-type="dwc:institutional_code" xlink:type="simple">RMNH</named-content>.5004169.2</td><td rowspan="1" colspan="1">C_PNE_KH1110_08_20</td><td rowspan="1" colspan="1">2011-12-19</td><td rowspan="1" colspan="1">
              <named-content xmlns:xlink="http://www.w3.org/1999/xlink" content-type="dwc:verbatimLatitude" xlink:type="simple"><named-content content-type="geo-json" specific-use="{&#34;type&#34;:&#34;Point&#34;,&#34;coordinates&#34;:[-158.100000,22.783333]}" id="NCID0E5SAG" xlink:type="simple">22°47'N</named-content></named-content>
            </td><td rowspan="1" colspan="1">
              <named-content xmlns:xlink="http://www.w3.org/1999/xlink" content-type="dwc:verbatimLongitude" xlink:type="simple"><named-content content-type="geo-json" specific-use="{&#34;type&#34;:&#34;Point&#34;,&#34;coordinates&#34;:[-158.100000,22.783333]}" id="NCID0ELTAG" xlink:type="simple">158°06'W</named-content></named-content>
            </td><td rowspan="1" colspan="1">
                      <named-content xmlns:xlink="http://www.w3.org/1999/xlink" content-type="dwc:institutional_code" xlink:type="simple">KH</named-content>-11-10</td><td rowspan="1" colspan="1">8</td><td rowspan="1" colspan="1">
                      <ext-link xmlns:xlink="http://www.w3.org/1999/xlink" ext-link-type="gen" xlink:href="KP292748" xlink:type="simple">KP292748</ext-link>
                    </td><td rowspan="1" colspan="1">
                      <ext-link xmlns:xlink="http://www.w3.org/1999/xlink" ext-link-type="gen" xlink:href="KP292637" xlink:type="simple">KP292637</ext-link>
                    </td><td rowspan="1" colspan="1">
                      <xref ref-type="bibr" rid="B6">Burridge et al. 2015</xref>
                    </td></tr><tr><td rowspan="1" colspan="1">
                      <named-content xmlns:xlink="http://www.w3.org/1999/xlink" content-type="dwc:institutional_code" xlink:type="simple">RMNH</named-content>.5004170</td><td rowspan="1" colspan="1">C_PNE_KM1109_02_02</td><td rowspan="1" colspan="1">2011-03-04</td><td rowspan="1" colspan="1">
              <named-content xmlns:xlink="http://www.w3.org/1999/xlink" content-type="dwc:verbatimLatitude" xlink:type="simple"><named-content content-type="geo-json" specific-use="{&#34;type&#34;:&#34;Point&#34;,&#34;coordinates&#34;:[-158.183333,21.233333]}" id="NCID0EKVAG" xlink:type="simple">21°14'N</named-content></named-content>
            </td><td rowspan="1" colspan="1">
              <named-content xmlns:xlink="http://www.w3.org/1999/xlink" content-type="dwc:verbatimLongitude" xlink:type="simple"><named-content content-type="geo-json" specific-use="{&#34;type&#34;:&#34;Point&#34;,&#34;coordinates&#34;:[-158.183333,21.233333]}" id="NCID0EXVAG" xlink:type="simple">158°11'W</named-content></named-content>
            </td><td rowspan="1" colspan="1">Kilo Moana 1109</td><td rowspan="1" colspan="1">2</td><td rowspan="1" colspan="1">
                      <ext-link xmlns:xlink="http://www.w3.org/1999/xlink" ext-link-type="gen" xlink:href="KP292755" xlink:type="simple">KP292755</ext-link>
                    </td><td rowspan="1" colspan="1">
                      <ext-link xmlns:xlink="http://www.w3.org/1999/xlink" ext-link-type="gen" xlink:href="KP292639" xlink:type="simple">KP292639</ext-link>
                    </td><td rowspan="1" colspan="1">
                      <xref ref-type="bibr" rid="B6">Burridge et al. 2015</xref>
                    </td></tr><tr><td rowspan="1" colspan="1">
                      <named-content xmlns:xlink="http://www.w3.org/1999/xlink" content-type="dwc:institutional_code" xlink:type="simple">RMNH</named-content>.5004171</td><td rowspan="1" colspan="1">C_PNE_KM1109_08_01</td><td rowspan="1" colspan="1">2011-03-06</td><td rowspan="1" colspan="1">
              <named-content xmlns:xlink="http://www.w3.org/1999/xlink" content-type="dwc:verbatimLatitude" xlink:type="simple"><named-content content-type="geo-json" specific-use="{&#34;type&#34;:&#34;Point&#34;,&#34;coordinates&#34;:[-158.366667,21.333333]}" id="NCID0ESXAG" xlink:type="simple">21°20'N</named-content></named-content>
            </td><td rowspan="1" colspan="1">
              <named-content xmlns:xlink="http://www.w3.org/1999/xlink" content-type="dwc:verbatimLongitude" xlink:type="simple"><named-content content-type="geo-json" specific-use="{&#34;type&#34;:&#34;Point&#34;,&#34;coordinates&#34;:[-158.366667,21.333333]}" id="NCID0E6XAG" xlink:type="simple">158°22'W</named-content></named-content>
            </td><td rowspan="1" colspan="1">Kilo Moana 1109</td><td rowspan="1" colspan="1">8</td><td rowspan="1" colspan="1">
                      <ext-link xmlns:xlink="http://www.w3.org/1999/xlink" ext-link-type="gen" xlink:href="KP292759" xlink:type="simple">KP292759</ext-link>
                    </td><td rowspan="1" colspan="1">
                      <ext-link xmlns:xlink="http://www.w3.org/1999/xlink" ext-link-type="gen" xlink:href="KP292640" xlink:type="simple">KP292640</ext-link>
                    </td><td rowspan="1" colspan="1">
                      <xref ref-type="bibr" rid="B6">Burridge et al. 2015</xref>
                    </td></tr><tr><td rowspan="1" colspan="1">
                      <named-content xmlns:xlink="http://www.w3.org/1999/xlink" content-type="dwc:institutional_code" xlink:type="simple">RMNH</named-content>.5004172</td><td rowspan="1" colspan="1">C_PNW_TMKT1020_05_01</td><td rowspan="1" colspan="1">2010-09-29</td><td rowspan="1" colspan="1">
              <named-content xmlns:xlink="http://www.w3.org/1999/xlink" content-type="dwc:verbatimLatitude" xlink:type="simple"><named-content content-type="geo-json" specific-use="{&#34;type&#34;:&#34;Point&#34;,&#34;coordinates&#34;:[125.550000,27.133333]}" id="NCID0E1ZAG" xlink:type="simple">27°08'N</named-content></named-content>
            </td><td rowspan="1" colspan="1">
              <named-content xmlns:xlink="http://www.w3.org/1999/xlink" content-type="dwc:verbatimLongitude" xlink:type="simple"><named-content content-type="geo-json" specific-use="{&#34;type&#34;:&#34;Point&#34;,&#34;coordinates&#34;:[125.550000,27.133333]}" id="NCID0EH1AG" xlink:type="simple">125°33'E</named-content></named-content>
            </td><td rowspan="1" colspan="1">R/V Tansei-Maru KT-10-20</td><td rowspan="1" colspan="1">5</td><td rowspan="1" colspan="1">
                      <ext-link xmlns:xlink="http://www.w3.org/1999/xlink" ext-link-type="gen" xlink:href="KP292766" xlink:type="simple">KP292766</ext-link>
                    </td><td rowspan="1" colspan="1">
                      <ext-link xmlns:xlink="http://www.w3.org/1999/xlink" ext-link-type="gen" xlink:href="KP292642" xlink:type="simple">KP292642</ext-link>
                    </td><td rowspan="1" colspan="1">
                      <xref ref-type="bibr" rid="B6">Burridge et al. 2015</xref>
                    </td></tr><tr><td rowspan="1" colspan="1">
                      <named-content xmlns:xlink="http://www.w3.org/1999/xlink" content-type="dwc:institutional_code" xlink:type="simple">ZMUC</named-content>, not registered</td><td rowspan="1" colspan="1">Figure 18</td><td rowspan="1" colspan="1">1933-08-21</td><td rowspan="1" colspan="1">
              <named-content xmlns:xlink="http://www.w3.org/1999/xlink" content-type="dwc:verbatimLatitude" xlink:type="simple"><named-content content-type="geo-json" specific-use="{&#34;type&#34;:&#34;Point&#34;,&#34;coordinates&#34;:[-137.500000,33.750000]}" id="NCID0EG3AG" xlink:type="simple">33°45'N</named-content></named-content>
            </td><td rowspan="1" colspan="1">
              <named-content xmlns:xlink="http://www.w3.org/1999/xlink" content-type="dwc:verbatimLongitude" xlink:type="simple"><named-content content-type="geo-json" specific-use="{&#34;type&#34;:&#34;Point&#34;,&#34;coordinates&#34;:[-137.500000,33.750000]}" id="NCID0ET3AG" xlink:type="simple">137°30'W</named-content></named-content>
            </td><td rowspan="1" colspan="1">DANA</td><td rowspan="1" colspan="1">4794</td><td rowspan="1" colspan="1"/><td rowspan="1" colspan="1"/><td rowspan="1" colspan="1">
                      <xref ref-type="bibr" rid="B11">Janssen 2005</xref>
                    </td></tr><tr><td rowspan="1" colspan="1">
                      <named-content xmlns:xlink="http://www.w3.org/1999/xlink" content-type="dwc:institutional_code" xlink:type="simple">ZMUC</named-content>, not registered</td><td rowspan="1" colspan="1">Figure 19</td><td rowspan="1" colspan="1">1934-02-12</td><td rowspan="1" colspan="1">
              <named-content xmlns:xlink="http://www.w3.org/1999/xlink" content-type="dwc:verbatimLatitude" xlink:type="simple"><named-content content-type="geo-json" specific-use="{&#34;type&#34;:&#34;Point&#34;,&#34;coordinates&#34;:[-131.833333,32.933333]}" id="NCID0EG5AG" xlink:type="simple">32°56'N</named-content></named-content>
            </td><td rowspan="1" colspan="1">
              <named-content xmlns:xlink="http://www.w3.org/1999/xlink" content-type="dwc:verbatimLongitude" xlink:type="simple"><named-content content-type="geo-json" specific-use="{&#34;type&#34;:&#34;Point&#34;,&#34;coordinates&#34;:[-131.833333,32.933333]}" id="NCID0ET5AG" xlink:type="simple">131°50'W</named-content></named-content>
            </td><td rowspan="1" colspan="1">DANA</td><td rowspan="1" colspan="1">4807</td><td rowspan="1" colspan="1"/><td rowspan="1" colspan="1"/><td rowspan="1" colspan="1">
                      <xref ref-type="bibr" rid="B11">Janssen 2005</xref>
                    </td></tr><tr><td rowspan="1" colspan="1">
                      <named-content xmlns:xlink="http://www.w3.org/1999/xlink" content-type="dwc:institutional_code" xlink:type="simple">ZMUC</named-content>, not registered</td><td rowspan="1" colspan="1">Figure 20</td><td rowspan="1" colspan="1">1929-05-25</td><td rowspan="1" colspan="1">
              <named-content xmlns:xlink="http://www.w3.org/1999/xlink" content-type="dwc:verbatimLatitude" xlink:type="simple"><named-content content-type="geo-json" specific-use="{&#34;type&#34;:&#34;Point&#34;,&#34;coordinates&#34;:[125.983333,20.066667]}" id="NCID0EGABG" xlink:type="simple">20°04'N</named-content></named-content>
            </td><td rowspan="1" colspan="1">
              <named-content xmlns:xlink="http://www.w3.org/1999/xlink" content-type="dwc:verbatimLongitude" xlink:type="simple"><named-content content-type="geo-json" specific-use="{&#34;type&#34;:&#34;Point&#34;,&#34;coordinates&#34;:[125.983333,20.066667]}" id="NCID0ETABG" xlink:type="simple">125°59'E</named-content></named-content>
            </td><td rowspan="1" colspan="1">DANA</td><td rowspan="1" colspan="1">3718 V</td><td rowspan="1" colspan="1"/><td rowspan="1" colspan="1"/><td rowspan="1" colspan="1">
                      <xref ref-type="bibr" rid="B11">Janssen 2005</xref>
                    </td></tr><tr><th rowspan="1" colspan="10">Holotype of <italic><tp:taxon-name><tp:taxon-name-part taxon-name-part-type="genus">Cuvierina</tp:taxon-name-part> <tp:taxon-name-part taxon-name-part-type="species">pacifica</tp:taxon-name-part></tp:taxon-name></italic></th></tr><tr><td rowspan="1" colspan="1">
                      <named-content xmlns:xlink="http://www.w3.org/1999/xlink" content-type="dwc:institutional_code" xlink:type="simple">RGM</named-content> 458.692</td><td rowspan="1" colspan="1">Figure 15</td><td rowspan="1" colspan="1">1986-04/05</td><td rowspan="1" colspan="1">
              <named-content xmlns:xlink="http://www.w3.org/1999/xlink" content-type="dwc:verbatimLatitude" xlink:type="simple"><named-content content-type="geo-json" specific-use="{&#34;type&#34;:&#34;Point&#34;,&#34;coordinates&#34;:[-172.200000,-18.650000]}" id="NCID0EUCBG" xlink:type="simple">18°39'S</named-content></named-content>
            </td><td rowspan="1" colspan="1">
              <named-content xmlns:xlink="http://www.w3.org/1999/xlink" content-type="dwc:verbatimLongitude" xlink:type="simple"><named-content content-type="geo-json" specific-use="{&#34;type&#34;:&#34;Point&#34;,&#34;coordinates&#34;:[-172.200000,-18.650000]}" id="NCID0EBDBG" xlink:type="simple">172°12'W</named-content></named-content>
            </td><td rowspan="1" colspan="1">Manihiki Plateau Expedition</td><td rowspan="1" colspan="1">U351a</td><td rowspan="1" colspan="1"/><td rowspan="1" colspan="1"/><td rowspan="1" colspan="1">
                      <xref ref-type="bibr" rid="B11">Janssen 2005</xref>
                    </td></tr></tbody></table></table-wrap></tp:treatment-sec><tp:treatment-sec sec-type="type locality" id="SECID0E1DBG"><title>Type locality.</title><p>
              <named-content xmlns:xlink="http://www.w3.org/1999/xlink" content-type="dwc:verbatimCoordinates" xlink:type="simple"><named-content content-type="geo-json" specific-use="{&#34;type&#34;:&#34;Point&#34;,&#34;coordinates&#34;:[-158.816667,8.783333]}" id="NCID0EDEBG" xlink:type="simple">8°47'N, 158°49'W</named-content></named-content>.</p></tp:treatment-sec><tp:treatment-sec sec-type="Paratypes" id="SECID0EIEBG"><title>Paratypes.</title><p>See Fig. <xref ref-type="fig" rid="F1">1B–I</xref> and Table <xref ref-type="table" rid="T1">1</xref> for all specimen information. Three specimens from the type locality (<named-content xmlns:xlink="http://www.w3.org/1999/xlink" content-type="dwc:institutional_code" xlink:type="simple">RMNH</named-content>.5004168); three specimens from the <named-content xmlns:xlink="http://www.w3.org/1999/xlink" xlink:type="simple" content-type="institution" xlink:href="http://grbio.org/institution/zoological-museum" id="NCID0E1EBG">Zoological Museum</named-content> of the <named-content xmlns:xlink="http://www.w3.org/1999/xlink" xlink:type="simple" content-type="institution" xlink:href="http://grbio.org/institution/university-copenhagen-0" id="NCID0EEFBG">University of Copenhagen</named-content>, Denmark (<named-content xmlns:xlink="http://www.w3.org/1999/xlink" content-type="dwc:institutional_code" xlink:type="simple">ZMUC</named-content>, not registered) illustrated by <xref ref-type="bibr" rid="B11">Janssen (2005</xref>, figs. 18–20); five specimens from four locations (<named-content xmlns:xlink="http://www.w3.org/1999/xlink" content-type="dwc:institutional_code" xlink:type="simple">RMNH</named-content>.5004169–72) studied by <xref ref-type="bibr" rid="B6">Burridge et al. (2015</xref>, referred to as <italic><tp:taxon-name><tp:taxon-name-part taxon-name-part-type="genus">Cuvierina</tp:taxon-name-part> <tp:taxon-name-part taxon-name-part-type="species">pacifica</tp:taxon-name-part></tp:taxon-name></italic> N therein). The latter five specimens have <abbrev xmlns:xlink="http://www.w3.org/1999/xlink" xlink:title="Cytochrome Oxidase I mitochondrial" id="ABBRID0EIGBG" xlink:type="simple">COI</abbrev> mtDNA and 28S rDNA sequences available at GenBank (see Table <xref ref-type="table" rid="T1">1</xref>).</p></tp:treatment-sec><tp:treatment-sec sec-type="material" id="SECID0ETGBG"><title>Additional material examined.</title><p>Specimens recorded as <italic><tp:taxon-name><tp:taxon-name-part taxon-name-part-type="genus">Cuvierina</tp:taxon-name-part> <tp:taxon-name-part taxon-name-part-type="species">pacifica</tp:taxon-name-part></tp:taxon-name></italic> from the North Pacific Ocean in <xref ref-type="bibr" rid="B11">Janssen (2005</xref>: 49, 71), housed in the <named-content xmlns:xlink="http://www.w3.org/1999/xlink" xlink:type="simple" content-type="institution" xlink:href="http://grbio.org/institution/mus%C3%A9um-1" id="NCID0EHHBG">Muséum</named-content> National d’Histoire Naturelle (<named-content xmlns:xlink="http://www.w3.org/1999/xlink" content-type="dwc:institutional_code" xlink:type="simple">MNHN</named-content>, Paris, France) and <named-content xmlns:xlink="http://www.w3.org/1999/xlink" content-type="dwc:institutional_code" xlink:type="simple">ZMUC</named-content> (Copenhagen, Denmark). Specimens from <xref ref-type="bibr" rid="B6">Burridge et al. (2015)</xref>, referred to as <italic><tp:taxon-name><tp:taxon-name-part taxon-name-part-type="genus">Cuvierina</tp:taxon-name-part> <tp:taxon-name-part taxon-name-part-type="species">pacifica</tp:taxon-name-part></tp:taxon-name></italic> N in Table S1 therein, with photographs deposited at the Dryad repository (<ext-link xmlns:xlink="http://www.w3.org/1999/xlink" xlink:type="simple" ext-link-type="uri" xlink:href="https://doi.org/10.5061/dryad.7n1q4">https://doi.org/10.5061/dryad.7n1q4</ext-link>) and <abbrev xmlns:xlink="http://www.w3.org/1999/xlink" xlink:title="Cytochrome Oxidase I mitochondrial" id="ABBRID0EOIBG" xlink:type="simple">COI</abbrev> mtDNA (<ext-link xmlns:xlink="http://www.w3.org/1999/xlink" ext-link-type="gen" xlink:href="KP292730-72" xlink:type="simple">KP292730-72</ext-link>) and 28S rDNA sequences (<ext-link xmlns:xlink="http://www.w3.org/1999/xlink" ext-link-type="gen" xlink:href="KP292636-42" xlink:type="simple">KP292636-42</ext-link>) deposited at GenBank. These specimens are housed in <named-content xmlns:xlink="http://www.w3.org/1999/xlink" xlink:type="simple" content-type="institution" xlink:href="http://grbio.org/institution/naturalis-biodiversity-center" id="NCID0E6IBG">Naturalis Biodiversity Center</named-content> (Leiden, The Netherlands) and <named-content xmlns:xlink="http://www.w3.org/1999/xlink" content-type="dwc:institutional_code" xlink:type="simple">ZMUC</named-content> (Copenhagen, Denmark). Registration numbers, if available, from <xref ref-type="bibr" rid="B11">Janssen (2005)</xref>.</p></tp:treatment-sec><tp:treatment-sec sec-type="diagnosis" id="SECID0EMJBG"><title>Diagnosis.</title><p>Shell moderately small, adult specimens 7.2–8.8 mm high, height/width-ratio 2.77–3.46 (mean 3.14), position of maximum shell width 33–42% (mean 37%) of shell height from septum upwards. Aperture triangular. No longitudinal micro-ornamentation.</p><!--PageBreak--></tp:treatment-sec><tp:treatment-sec sec-type="description" id="SECID0ESJBG"><title>Description.</title><p>The shell shape of <italic><tp:taxon-name><tp:taxon-name-part taxon-name-part-type="genus">Cuvierina</tp:taxon-name-part> <tp:taxon-name-part taxon-name-part-type="species">tsudai</tp:taxon-name-part></tp:taxon-name></italic> differs from other <italic><tp:taxon-name><tp:taxon-name-part taxon-name-part-type="genus">Cuvierina</tp:taxon-name-part></tp:taxon-name></italic> species. Its shell height is smaller than in <italic><tp:taxon-name><tp:taxon-name-part taxon-name-part-type="genus">Cuvierina</tp:taxon-name-part> <tp:taxon-name-part taxon-name-part-type="species">columnella</tp:taxon-name-part></tp:taxon-name></italic>, <italic><tp:taxon-name><tp:taxon-name-part taxon-name-part-type="genus">Cuvierina</tp:taxon-name-part> <tp:taxon-name-part taxon-name-part-type="species">cancapae</tp:taxon-name-part></tp:taxon-name></italic>, and <italic><tp:taxon-name><tp:taxon-name-part taxon-name-part-type="genus">Cuvierina</tp:taxon-name-part> <tp:taxon-name-part taxon-name-part-type="species">atlantica</tp:taxon-name-part></tp:taxon-name></italic>, but larger than in <italic><tp:taxon-name><tp:taxon-name-part taxon-name-part-type="genus">Cuvieria</tp:taxon-name-part> <tp:taxon-name-part taxon-name-part-type="species">urceolaris</tp:taxon-name-part></tp:taxon-name></italic>, and of similar size compared to <italic><tp:taxon-name><tp:taxon-name-part taxon-name-part-type="genus">Cuvierina</tp:taxon-name-part> <tp:taxon-name-part taxon-name-part-type="species">pacifica</tp:taxon-name-part></tp:taxon-name></italic>. The position of maximum shell width is distinctly higher than for <italic><tp:taxon-name><tp:taxon-name-part taxon-name-part-type="genus">Cuvierina</tp:taxon-name-part> <tp:taxon-name-part taxon-name-part-type="species">columnella</tp:taxon-name-part></tp:taxon-name></italic> and <italic><tp:taxon-name><tp:taxon-name-part taxon-name-part-type="genus">Cuvierina</tp:taxon-name-part> <tp:taxon-name-part taxon-name-part-type="species">atlantica</tp:taxon-name-part></tp:taxon-name></italic> and lower than for <italic><tp:taxon-name><tp:taxon-name-part taxon-name-part-type="genus">Cuvierina</tp:taxon-name-part> <tp:taxon-name-part taxon-name-part-type="species">pacifica</tp:taxon-name-part></tp:taxon-name></italic>. It is more cylindrical in shape than the inflated (bottle-shaped) <italic><tp:taxon-name><tp:taxon-name-part taxon-name-part-type="genus">Cuvieria</tp:taxon-name-part> <tp:taxon-name-part taxon-name-part-type="species">urceolaris</tp:taxon-name-part></tp:taxon-name></italic> but less cylindrical than <italic><tp:taxon-name><tp:taxon-name-part taxon-name-part-type="genus">Cuvierina</tp:taxon-name-part> <tp:taxon-name-part taxon-name-part-type="species">atlantica</tp:taxon-name-part></tp:taxon-name></italic> and <italic><tp:taxon-name><tp:taxon-name-part taxon-name-part-type="genus">Cuvierina</tp:taxon-name-part> <tp:taxon-name-part taxon-name-part-type="species">pacifica</tp:taxon-name-part></tp:taxon-name></italic>. It differs from <italic><tp:taxon-name><tp:taxon-name-part taxon-name-part-type="genus">Cuvieria</tp:taxon-name-part> <tp:taxon-name-part taxon-name-part-type="species">urceolaris</tp:taxon-name-part></tp:taxon-name></italic> and <italic><tp:taxon-name><tp:taxon-name-part taxon-name-part-type="genus">Cuvierina</tp:taxon-name-part> <tp:taxon-name-part taxon-name-part-type="species">cancapae</tp:taxon-name-part></tp:taxon-name></italic> by the absence of micro-ornamentation. It has a more triangular and wider aperture than <italic><tp:taxon-name><tp:taxon-name-part taxon-name-part-type="genus">Cuvieria</tp:taxon-name-part> <tp:taxon-name-part taxon-name-part-type="species">urceolaris</tp:taxon-name-part></tp:taxon-name></italic> and <italic><tp:taxon-name><tp:taxon-name-part taxon-name-part-type="genus">Cuvierina</tp:taxon-name-part> <tp:taxon-name-part taxon-name-part-type="species">pacifica</tp:taxon-name-part></tp:taxon-name></italic> (Fig. <xref ref-type="fig" rid="F3">3</xref>, <xref ref-type="bibr" rid="B11">Janssen 2005</xref>, <xref ref-type="bibr" rid="B6">Burridge et al. 2015</xref>).</p><fig id="F3" position="float" orientation="portrait"><label>Figure 3.</label><caption><p>Typical specimens of six <italic><tp:taxon-name><tp:taxon-name-part taxon-name-part-type="genus">Cuvierina</tp:taxon-name-part></tp:taxon-name></italic> species.</p></caption><graphic xmlns:xlink="http://www.w3.org/1999/xlink" xlink:href="zookeys-619-001-g003.jpg" position="float" orientation="portrait" xlink:type="simple" id="oo_104314.jpg"/></fig></tp:treatment-sec><tp:treatment-sec sec-type="distribution" id="SECID0E6PBG"><title>Distribution.</title><p>
              <italic><tp:taxon-name><tp:taxon-name-part taxon-name-part-type="genus">Cuvierina</tp:taxon-name-part> <tp:taxon-name-part taxon-name-part-type="species">tsudai</tp:taxon-name-part></tp:taxon-name></italic> has a wide, exclusively Pacific distribution between 36°N and 39°S, in which it co-exists with <italic><tp:taxon-name><tp:taxon-name-part taxon-name-part-type="genus">Cuvierina</tp:taxon-name-part> <tp:taxon-name-part taxon-name-part-type="species">columnella</tp:taxon-name-part></tp:taxon-name></italic>, <italic><tp:taxon-name><tp:taxon-name-part taxon-name-part-type="genus">Cuvieria</tp:taxon-name-part> <tp:taxon-name-part taxon-name-part-type="species">urceolaris</tp:taxon-name-part></tp:taxon-name></italic>, and <italic><tp:taxon-name><tp:taxon-name-part taxon-name-part-type="genus">Cuvierina</tp:taxon-name-part> <tp:taxon-name-part taxon-name-part-type="species">pacifica</tp:taxon-name-part></tp:taxon-name></italic>. It has been found most often in the North Pacific, but also occurs in the South Pacific. It has not been found thus far in the central, oligotrophic parts of the South Pacific subtropical gyre, the southeast Pacific, the coral triangle west of the Philippines or southwest of Papua New Guinea.</p></tp:treatment-sec><tp:treatment-sec sec-type="etymology" id="SECID0ENRBG"><title>Etymology.</title><p>Named after Atsushi Tsuda, professor in biological oceanography at the <named-content xmlns:xlink="http://www.w3.org/1999/xlink" xlink:type="simple" content-type="institution" xlink:href="http://grbio.org/institution/university-tokyo" id="NCID0ETRBG">University of Tokyo</named-content>, Japan, for sending us pteropod samples from the Pacific Ocean and in recognition of his services to the zooplankton research community.</p></tp:treatment-sec><tp:treatment-sec><!--Section generated to contain objects referenced in tp:taxon-treatment.--><fig id="F1" position="float" orientation="portrait"><label>Figure 1.</label><caption><p>Holotype and paratypes of <italic><tp:taxon-name><tp:taxon-name-part taxon-name-part-type="genus">Cuvierina</tp:taxon-name-part> <tp:taxon-name-part taxon-name-part-type="species">tsudai</tp:taxon-name-part></tp:taxon-name></italic> and holotype of <italic><tp:taxon-name><tp:taxon-name-part taxon-name-part-type="genus">Cuvierina</tp:taxon-name-part> <tp:taxon-name-part taxon-name-part-type="species">pacifica</tp:taxon-name-part></tp:taxon-name></italic>. <bold>A</bold> Holotype (<named-content xmlns:xlink="http://www.w3.org/1999/xlink" content-type="dwc:institutional_code" xlink:type="simple">RMNH</named-content>.5004167) and <bold>B–I</bold> paratypes (<named-content xmlns:xlink="http://www.w3.org/1999/xlink" content-type="dwc:institutional_code" xlink:type="simple">RMNH</named-content>.5004168-72) of <italic><tp:taxon-name><tp:taxon-name-part taxon-name-part-type="genus">Cuvierina</tp:taxon-name-part> <tp:taxon-name-part taxon-name-part-type="species">tsudai</tp:taxon-name-part></tp:taxon-name></italic> and <bold>J</bold> holotype of <italic><tp:taxon-name><tp:taxon-name-part taxon-name-part-type="genus">Cuvierina</tp:taxon-name-part> <tp:taxon-name-part taxon-name-part-type="species">pacifica</tp:taxon-name-part></tp:taxon-name></italic> (<named-content xmlns:xlink="http://www.w3.org/1999/xlink" content-type="dwc:institutional_code" xlink:type="simple">RGM</named-content> 458.690) photographed in a ventral view. Photographs of <named-content xmlns:xlink="http://www.w3.org/1999/xlink" content-type="dwc:institutional_code" xlink:type="simple">RMNH</named-content>.5004169-72 from <xref ref-type="bibr" rid="B6">Burridge et al. (2015)</xref>; <named-content xmlns:xlink="http://www.w3.org/1999/xlink" content-type="dwc:institutional_code" xlink:type="simple">RMNH</named-content>.5004167-68 taken by R. van der Hulst and <named-content xmlns:xlink="http://www.w3.org/1999/xlink" content-type="dwc:institutional_code" xlink:type="simple">RGM</named-content> 458.692 taken by E.F. de Vogel, this study. <named-content xmlns:xlink="http://www.w3.org/1999/xlink" content-type="dwc:institutional_code" xlink:type="simple">RMNH</named-content> = <named-content xmlns:xlink="http://www.w3.org/1999/xlink" xlink:type="simple" content-type="institution" xlink:href="http://grbio.org/institution/naturalis-biodiversity-center" id="NCID0EUYAE">Naturalis Biodiversity Center</named-content>, mollusc collection and <named-content xmlns:xlink="http://www.w3.org/1999/xlink" content-type="dwc:institutional_code" xlink:type="simple">RGM</named-content> = <named-content xmlns:xlink="http://www.w3.org/1999/xlink" xlink:type="simple" content-type="institution" xlink:href="http://grbio.org/institution/naturalis-biodiversity-center" id="NCID0E4YAE">Naturalis Biodiversity Center</named-content>, fossil planktonic mollusc collection, Leiden.</p></caption><graphic xmlns:xlink="http://www.w3.org/1999/xlink" xlink:href="zookeys-619-001-g001.jpg" position="float" orientation="portrait" xlink:type="simple" id="oo_104312.jpg"/></fig></tp:treatment-sec><ref-list><ref id="B5"><mixed-citation xmlns:xlink="http://www.w3.org/1999/xlink" xlink:type="simple">
          <person-group><name name-style="western"><surname>Boas</surname><given-names>JEV</given-names></name></person-group> (<year>1886</year>) <article-title><italic><tp:taxon-name><tp:taxon-name-part taxon-name-part-type="genus">Spolia</tp:taxon-name-part> <tp:taxon-name-part taxon-name-part-type="species">atlantica</tp:taxon-name-part></tp:taxon-name></italic>. Bidrag til Pteropodernes. Morfologi og Systematik samt til Kundskaben om deres geografiske Udbredelse. Videnskabernes Selskap Skrifter 6.</article-title> <source>Naturvidenskabelig og mathematisk Afdeling</source> <volume>4</volume>(<issue>1</issue>): <fpage>1</fpage>–<lpage>231</lpage>.</mixed-citation></ref><ref id="B22"><mixed-citation xmlns:xlink="http://www.w3.org/1999/xlink" xlink:type="simple">
          <person-group><name name-style="western"><surname>Rampal</surname><given-names>J</given-names></name></person-group> (<year>2002</year>) <article-title>Biodiversité et biogéographie chez les <tp:taxon-name><tp:taxon-name-part taxon-name-part-type="family">Cavoliniidae</tp:taxon-name-part></tp:taxon-name> (<tp:taxon-name><tp:taxon-name-part taxon-name-part-type="phylum">Mollusca</tp:taxon-name-part></tp:taxon-name>, <tp:taxon-name><tp:taxon-name-part taxon-name-part-type="class">Gastropoda</tp:taxon-name-part></tp:taxon-name>, <tp:taxon-name><tp:taxon-name-part taxon-name-part-type="subclass">Opisthobranchia</tp:taxon-name-part></tp:taxon-name>, <tp:taxon-name><tp:taxon-name-part taxon-name-part-type="infraorder">Euthecosomata</tp:taxon-name-part></tp:taxon-name>). Régions faunistiques marines.</article-title> <source>Zoosystema</source> <volume>24</volume>(<issue>2</issue>): <fpage>209</fpage>–<lpage>258</lpage>.</mixed-citation></ref><ref id="B26"><mixed-citation xmlns:xlink="http://www.w3.org/1999/xlink" xlink:type="simple">
          <person-group><name name-style="western"><surname>Van der Spoel</surname><given-names>S</given-names></name></person-group> (<year>1967</year>) <source><tp:taxon-name><tp:taxon-name-part taxon-name-part-type="infraorder">Euthecosomata</tp:taxon-name-part></tp:taxon-name>, a group with remarkable developmental stages (<tp:taxon-name><tp:taxon-name-part taxon-name-part-type="class">Gastropoda</tp:taxon-name-part></tp:taxon-name>, <tp:taxon-name><tp:taxon-name-part taxon-name-part-type="order">Pteropoda</tp:taxon-name-part></tp:taxon-name>)</source>, <comment>PhD thesis</comment>. <publisher-name>University of Amsterdam</publisher-name>, <publisher-loc>Noorduijn en Zoon, Gorinchem</publisher-loc>.</mixed-citation></ref><ref id="B27"><mixed-citation xmlns:xlink="http://www.w3.org/1999/xlink" xlink:type="simple">
          <person-group><name name-style="western"><surname>Van der Spoel</surname><given-names>S</given-names></name></person-group> (<year>1970</year>) <article-title>Morphometric data on <tp:taxon-name><tp:taxon-name-part taxon-name-part-type="family">Cavoliniidae</tp:taxon-name-part></tp:taxon-name>, with notes on a new form of <italic><tp:taxon-name><tp:taxon-name-part taxon-name-part-type="genus">Cuvierina</tp:taxon-name-part> <tp:taxon-name-part taxon-name-part-type="species">columnella</tp:taxon-name-part></tp:taxon-name></italic> (Rang, 1827) (<tp:taxon-name><tp:taxon-name-part taxon-name-part-type="class">Gastropoda</tp:taxon-name-part></tp:taxon-name>, <tp:taxon-name><tp:taxon-name-part taxon-name-part-type="order">Pteropoda</tp:taxon-name-part></tp:taxon-name>).</article-title> <source>Basteria</source> <volume>34</volume>: <fpage>103</fpage>–<lpage>151</lpage>.</mixed-citation></ref><ref id="B6"><mixed-citation xmlns:xlink="http://www.w3.org/1999/xlink" xlink:type="simple">
          <person-group><name name-style="western"><surname>Burridge</surname><given-names>AK</given-names></name><name name-style="western"><surname>Goetze</surname><given-names>E</given-names></name><name name-style="western"><surname>Raes</surname><given-names>N</given-names></name><name name-style="western"><surname>Huisman</surname><given-names>J</given-names></name><name name-style="western"><surname>Peijnenburg</surname><given-names>KTCA</given-names></name></person-group> (<year>2015</year>) <article-title>Global biogeography and evolution of <italic><tp:taxon-name><tp:taxon-name-part taxon-name-part-type="genus">Cuvierina</tp:taxon-name-part></tp:taxon-name></italic> pteropods.</article-title> <source>BMC Evolutionary Biology</source> <volume>15</volume>: <elocation-id>39</elocation-id>. doi: <ext-link xlink:type="simple" ext-link-type="doi" xlink:href="10.1186/s12862-015-0310-8">10.1186/s12862-015-0310-8</ext-link> [Additional data available at doi: <ext-link xlink:type="simple" ext-link-type="doi" xlink:href="10.5061/dryad.7n1q4">10.5061/dryad.7n1q4</ext-link>]</mixed-citation></ref><ref id="B11"><mixed-citation xmlns:xlink="http://www.w3.org/1999/xlink" xlink:type="simple">
          <person-group><name name-style="western"><surname>Janssen</surname><given-names>AW</given-names></name></person-group> (<year>2005</year>) <article-title>Development of <tp:taxon-name><tp:taxon-name-part taxon-name-part-type="family">Cuvierinidae</tp:taxon-name-part></tp:taxon-name> (<tp:taxon-name><tp:taxon-name-part taxon-name-part-type="phylum">Mollusca</tp:taxon-name-part></tp:taxon-name>, <tp:taxon-name><tp:taxon-name-part taxon-name-part-type="infraorder">Euthecosomata</tp:taxon-name-part></tp:taxon-name>, <tp:taxon-name><tp:taxon-name-part taxon-name-part-type="superfamily">Cavolinioidea</tp:taxon-name-part></tp:taxon-name>) during the Cainozoic: a non-cladistic approach with a re-interpretation of recent taxa.</article-title> <source>Basteria</source> <volume>69</volume>: <fpage>25</fpage>–<lpage>72</lpage>.</mixed-citation></ref></ref-list></tp:taxon-treatment>
